# Supplementary material for: Patient and primary care practitioners’ perspectives on consultations for fibromyalgia: a qualitative evidence synthesis
Source: Prim Health Care Res Dev. 2023 Sep 26;24:e58. doi: 10.1017/S1463423623000506 (PMC10540196; doi:10.1017/S1463423623000506)
Supplement: Supplementary file 1 [file phcsup.zip]

Archive with 4 entries (4 files):
- S1463423623000506sup001.pdf
- S1463423623000506sup002.tif
- S1463423623000506sup003.tif
- S1463423623000506sup004.tif
